# Supplementary material for: Hypericum Genus as a Natural Source for Biologically Active Compounds
Source: Plants (Basel). 2022 Sep 26;11(19):2509. doi: 10.3390/plants11192509 (PMC9573133; doi:10.3390/plants11192509)
Supplement: Supplementary file 1 [file plants-11-02509-s001.zip]

Archive with 1 entries (1 files):
- plants-1917752-supplementary.pdf
